# Supplementary material for: Episignature analysis of moderate effects and mosaics
Source: Eur J Hum Genet. 2023 Jun 26;31(9):1032–9. doi: 10.1038/s41431-023-01406-9 (PMC10474287; doi:10.1038/s41431-023-01406-9)
Supplement: Supplementary file 2 — Supplementary Table 1 [file 41431_2023_1406_MOESM2_ESM.xlsx]

## Sheet: Suppl_Tab_prenat_out
Independent controls
	SVM probability scores of gene-specific classifiers after initial training and 3rd re-training
Gene with variant	KMT2B, initial	KMT2B, 3rd	KMT2D, initial	KMT2D, 3rd
ADCY5	0.060781	0.0699977	0.0279568	0.0627324
ADCY5	0.0887219	0.203238	0.0262364	0.139994
ADCY5	0.0999156	0.127116	0.0908065	0.277106
ADCY5	0.0643974	0.121334	0.0443515	0.112634
ARID1B	0.0468565	0.045727	0.11617	0.175429
ARID1B	0.0461125	0.036656	0.0697262	0.186908
ARID1B	0.0286294	0.0204368	0.0344193	0.103137
ARID1B	0.0269665	0.0201563	0.0480261	0.0572589
ARID1B	0.0485473	0.0466092	0.114233	0.291912
ARID1B	0.0461437	0.0422829	0.0607004	0.45756
ARID2	0.0436859	0.0317197	0.0506555	0.0774454
ARID2	0.0610176	0.0560514	0.0968871	0.128926
ARID2	0.0479118	0.0386438	0.0430614	0.0404147
ATP1A3	0.0689525	0.120852	0.0268188	0.0380069
ATP1A3	0.0603437	0.0931881	0.0383413	0.141902
ATP1A3	0.0684645	0.10557	0.0437384	0.163534
AUTS2	0.0530988	0.0644233	0.0537368	0.0698043
AUTS2	0.0618553	0.0676049	0.107081	0.12976
BRPF1	0.0447073	0.0301149	0.0477289	0.058944
CHD3	0.0403892	0.0440673	0.0552711	0.0801792
CHD3	0.042424	0.051214	0.0362877	0.0772596
CHD3	0.0365199	0.0387935	0.0440569	0.0790357
CHD3	0.0304899	0.0322549	0.0357716	0.0351994
CHD4	0.0596785	0.0536833	0.0423539	0.0378802
CHD6	0.0422878	0.0372717	0.0761799	0.17028
CHD7	0.0478292	0.0378839	0.113704	0.289109
CHD7	0.0404669	0.0370209	0.125538	0.420124
CHD7	0.034627	0.0181814	0.0583103	0.334081
CHD7	0.0336151	0.0344418	0.0365049	0.0467077
CHD7	0.0271788	0.0293265	0.034855	0.0259149
CHD7	0.0366967	0.0564202	0.0258928	0.27373
CHD7	0.0275182	0.0207566	0.0484924	0.135383
CHD8	0.0382663	0.0331211	0.0570639	0.108215
CHD8	0.0329138	0.0174157	0.0325604	0.0196349
CHD8	0.0901566	0.146665	0.0740077	0.104681
CHD8	0.0328593	0.0401235	0.089822	0.126036
CHD8	0.0279242	0.0137289	0.0804082	0.0291878
CHD8	0.0380676	0.0309408	0.0461594	0.034191
DDX3X	0.0730363	0.0932105	0.0387344	0.0890661
DNMT1	0.549309	0.861506	0.109215	0.248243
DNMT1	0.257429	0.467399	0.170131	0.410206
H3F3A	0.0653671	0.0845982	0.0464837	0.0737553
H3F3B	0.0338603	0.0346545	0.0489196	0.0343747
HDAC6	0.0644273	0.0570741	0.0438398	0.256619
HINFP	0.0675055	0.0616777	0.072862	0.169438
KAT6B	0.0273648	0.0118122	0.103651	0.329023
KAT6B	0.0362163	0.0905874	0.0773089	0.124298
KAT6B	0.0243553	0.0349499	0.0303202	0.024973
KAT6B	0.0426926	0.0347274	0.0274717	0.047609
KAT6B, FBXO11	0.0650295	0.082965	0.0497725	0.0559909
KAT8	0.0532727	0.0369359	0.0410056	0.0697021
KDM6A	0.0292753	0.0272974	0.200763	0.456366
KDM6A	0.0557837	0.0501214	0.453134	0.796765
KMT1A	0.0485689	0.0422052	0.0391741	0.0669555
KMT1A	0.0360538	0.0258336	0.0259748	0.0462497
KMT1A	0.0587042	0.0300918	0.0347119	0.0591781
KMT1A	0.0519481	0.0477213	0.123435	0.152721
KMT1A	0.0854392	0.0906386	0.0745645	0.0981121
KMT1A	0.0566832	0.0509079	0.0512663	0.118827
KMT1A	0.0465866	0.0493908	0.048485	0.0304368
KMT1A	0.038554	0.0271594	0.0377702	0.0644913
KMT1A	0.0452331	0.0415419	0.047451	0.095794
KMT1A	0.0840038	0.100506	0.0745284	0.0946518
KMT1A	0.0565373	0.052513	0.0483878	0.0572713
KMT1A	0.0364994	0.0365197	0.0301037	0.00743294
KMT1A	0.0424917	0.0325922	0.035619	0.0219388
KMT1A	0.0544361	0.0415077	0.0480933	0.0876529
KMT2A	0.072694	0.0503541	0.0708926	0.283931
KMT2A	0.0444396	0.0520651	0.0707302	0.112067
KMT2A	0.0447634	0.0394329	0.052046	0.0943071
KMT2A	0.0941069	0.106971	0.0848718	0.196093
KMT2B	0.0889105	0.260695	0.0445121	0.0478571
KMT2B	0.100925	0.298405	0.0671219	0.0893654
KMT2C	0.0708522	0.0395755	0.0442709	0.167425
LMX1B	0.0835804	0.103068	0.138769	0.068351
LMX1B	0.052243	0.0461131	0.126181	0.280089
LMX1B	0.0430378	0.0634897	0.0337854	0.0215317
MECP2, NPC2	0.0277683	0.0228995	0.0708263	0.0850994
MORC2	0.0763461	0.114963	0.0791157	0.0719632
MORC2	0.0440881	0.047272	0.0397044	0.026589
MSL3	0.0751627	0.170523	0.0257199	0.0174105
MSL3	0.0419729	0.0483698	0.0591329	0.042675
MSL3	0.0316925	0.0212414	0.042291	0.031058
MSL3	0.0628322	0.0728355	0.0364423	0.0516529
MSL3	0.0701746	0.109551	0.0309429	0.029651
NSD1	0.00308654	0.000294873	0.0146326	0.118399
NSD1	0.00354052	0.000319985	0.0152814	0.0440184
NSD1	0.0028197	0.00032416	0.00789739	0.0532979
NSD1	0.00507149	0.000777998	0.024672	0.135455
NSD2	0.0515301	0.0581767	0.0317589	0.00981366
NSD2	0.0722559	0.066424	0.0414295	0.0659666
POGZ	0.099388	0.148035	0.0478103	0.0582416
PRMT1	0.0529594	0.0518081	0.0325539	0.0437019
SATB1	0.0396516	0.0338613	0.0366107	0.0403021
SATB1	0.03239	0.0223899	0.0719048	0.133115
SATB1	0.0486464	0.0428217	0.114614	0.148572
SATB1	0.0567333	0.056694	0.0194679	0.0187789
SATB1	0.0417076	0.0452503	0.0677313	0.0676045
SATB2	0.087738	0.244171	0.0353144	0.0980325
SATB2	0.0322748	0.0227402	0.0750737	0.0743337
SATB2	0.0415705	0.0344904	0.045042	0.0501595
SATB2	0.0446795	0.0331269	0.0859195	0.171882
SATB2	0.0751162	0.101508	0.0313718	0.0786653
SETD1B	0.0284364	0.0176144	0.0250379	0.0434705
SETD1B	0.0261669	0.0115761	0.0491954	0.15288
SETD1B	0.0514334	0.0466654	0.0510387	0.042756
SETD5	0.0810086	0.148953	0.0378834	0.0260502
SETD5	0.0756777	0.0787512	0.131229	0.307468
SETD5	0.0646326	0.0839034	0.015962	0.0179655
SETD5	0.0652399	0.0781782	0.0146467	0.0169584
SETD5	0.094024	0.144248	0.0293299	0.0197224
SMARCA4	0.120122	0.164189	0.348104	0.851756
SMARCB1	0.0692468	0.0448197	0.435441	0.89652
SMC1A	0.0605877	0.0859954	0.112216	0.175532
SMC1A	0.0531397	0.0385705	0.0907711	0.386094
SMC1A	0.0533318	0.0335912	0.108919	0.164971
SMC1A	0.0317912	0.0224127	0.111825	0.221377
SMC1A, GRIN2B	0.0729359	0.101531	0.0727752	0.282446
THAP1	0.0646578	0.125321	0.0223229	0.196581
THAP1	0.0828311	0.159128	0.0326425	0.133015
THAP1	0.10569	0.173984	0.0416562	0.0775493
TOR1A	0.0629198	0.0873071	0.0407006	0.132035
TOR1A	0.0593282	0.138573	0.0291238	0.0400239
TOR1A	0.0802985	0.119812	0.100494	0.220595
VPS16	0.113763	0.193869	0.0411607	0.191979
VPS16	0.0707041	0.0796062	0.097301	0.194531
VPS16	0.0507738	0.0643646	0.0407306	0.0595784
VPS16	0.0874425	0.150947	0.0334474	0.114148
YY1	0.0378662	0.0220013	0.11407	0.104396
unknown	0.0426373	0.0342452	0.0583058	0.0251974
unknown	0.032634	0.0299625	0.0493153	0.0160707
unknown	0.0891096	0.163701	0.102261	0.127359
unknown	0.0720883	0.088762	0.0637615	0.102817
unknown	0.0595138	0.0945945	0.0695125	0.0713627
unknown	0.0354644	0.050552	0.0399852	0.0276328
unknown	0.0578856	0.0963388	0.0238209	0.0159539
unknown	0.0532983	0.0430418	0.0930975	0.141158
unknown	0.0507602	0.0668998	0.0321585	0.0516944
unknown	0.0351942	0.0307724	0.0630992	0.0630505
unknown	0.0322744	0.0298753	0.0398621	0.0307926
unknown	0.0505976	0.0550382	0.0355218	0.0438057
unknown	0.0574596	0.0488738	0.0459924	0.074398
unknown	0.0620625	0.0732769	0.0233079	0.0157833
unknown	0.0448946	0.0380719	0.0475941	0.0593743
unknown	0.0417593	0.0252724	0.0748449	0.17014
unknown	0.0242933	0.0159589	0.0246588	0.0176413
unknown	0.0482124	0.0356395	0.0697241	0.119107
unknown	0.0831474	0.142118	0.0456673	0.0296578
unknown	0.0356637	0.0323189	0.070816	0.0564592
unknown	0.0595794	0.0859723	0.100667	0.0505835
unknown	0.0694742	0.0933897	0.0855468	0.165183
unknown	0.057736	0.0359927	0.0582083	0.0788575
unknown	0.0785848	0.113598	0.0673262	0.111517
unknown	0.0407667	0.0263176	0.0542118	0.0243888
unknown	0.0650189	0.0748372	0.10464	0.151797
unknown	0.0529234	0.0577689	0.058602	0.0434644
unknown	0.046001	0.0416783	0.044305	0.0634781
unknown	0.0461194	0.0371321	0.0757926	0.0904252
unknown	0.0476634	0.0281604	0.0959542	0.0584015
unknown	0.0358313	0.0307754	0.0605029	0.0969402
unknown	0.0450617	0.0341954	0.0564707	0.0304865
unknown	0.025082	0.0378486	0.052742	0.0948936
unknown	0.0473589	0.0247179	0.0202481	0.00691968
unknown	0.0443235	0.0466404	0.0626631	0.0851037
unknown	0.0264775	0.0111675	0.0768011	0.0823913
unknown	0.0475657	0.0657698	0.0319469	0.0454657
unknown	0.0367158	0.0281379	0.0804743	0.0648406
unknown	0.0256633	0.0130394	0.020402	0.0245253
unknown	0.0688274	0.071831	0.0951662	0.210121
unknown	0.0588938	0.0424154	0.0735407	0.0947652
unknown	0.117601	0.271744	0.140333	0.203617
unknown	0.0687376	0.0657531	0.0425558	0.0606366
unknown	0.0537172	0.0529623	0.0916914	0.0871624
unknown	0.0542786	0.0829257	0.0794204	0.160675
unknown	0.0613224	0.0580568	0.0735129	0.0784518
unknown	0.0532669	0.0506632	0.127493	0.180277
unknown	0.0303533	0.0227856	0.0349298	0.0261884
unknown	0.0489735	0.0318966	0.0385765	0.0504434
unknown	0.0470314	0.0495439	0.0350881	0.102105
unknown	0.0243307	0.0159953	0.0197335	0.0141716
unknown	0.0445374	0.0727668	0.113472	0.0313565
unknown	0.0793657	0.076511	0.0690713	0.19944
unknown	0.0398192	0.0425592	0.0605397	0.0809795
unknown	0.0437368	0.0267198	0.0275485	0.0237675
unknown	0.0627558	0.121324	0.0381357	0.0702275
unknown	0.0282535	0.023171	0.0291167	0.0361363
unknown	0.0360577	0.0321124	0.0697876	0.131914
unknown	0.0589559	0.0769951	0.0345413	0.0548479
unknown	0.136605	0.191689	0.0660538	0.0627269
unknown	0.0513122	0.0717195	0.0165657	0.00818253
unknown	0.056884	0.0692785	0.0351569	0.0360199
unknown	0.0552789	0.0532884	0.0570557	0.108166
unknown	0.0547919	0.0773172	0.0480814	0.0578029
unknown	0.106147	0.139127	0.0680795	0.0481747
