# Supplementary material for: Episignature analysis of moderate effects and mosaics
Source: Eur J Hum Genet. 2023 Jun 26;31(9):1032–9. doi: 10.1038/s41431-023-01406-9 (PMC10474287; doi:10.1038/s41431-023-01406-9)
Supplement: Supplementary file 3 — Supplementary Table 2 [file 41431_2023_1406_MOESM3_ESM.xlsx]

## Sheet: episignatures_prenat_out
CpG sites of episignatures after 3rd re-training
KMT2B		KMT2D
cg14624145		cg02837935
cg21967601		cg05905531
cg06481825		cg26072075
cg18963365		cg07207669
cg02182210		cg01870058
cg06961054		cg04799958
cg19797208		cg20020919
cg11659317		cg09978353
cg07755203		cg11117649
cg19362196		cg11592082
cg15140465		cg27426442
cg15219228		cg00525011
cg12273319		cg17848054
cg14769991		cg13304359
cg25878149		cg08283130
cg07604566		cg20976787
cg04988061		cg12689529
cg11067829		cg05733575
cg27452217		cg09941363
cg09834706		cg04234016
cg21076026		cg05654765
cg02148426		cg07652628
cg26696526		cg00530720
cg23117796		cg09709600
cg05103992		cg16662477
cg19634242		cg18764943
cg10279314		cg21476494
cg01583753		cg24217894
cg15909132		cg22987448
cg14853772		cg24247537
cg00964333		cg05491854
cg18530645		cg15095327
cg07957656		cg20311631
cg04891961		cg14196417
cg22673543		cg27542242
cg13884889		cg01697163
cg26635759		cg06870040
cg24980657		cg13491413
cg03991297		cg08818610
cg25612391		cg18182216
cg19332554		cg12032603
cg25820703		cg15542685
cg06936803		cg01766963
cg01327147		cg21515671
cg01390419		cg16703333
cg21726618		cg14145194
cg08122831		cg04559928
cg00481227		cg21765178
cg08995871		cg17274064
cg13393721		cg03532253
cg00172799		cg23387569
cg17481703		cg15433000
cg06482716		cg24234088
cg08182270		cg00423364
cg07974719		cg24680632
cg16082644		cg21721340
cg17432513		cg14565721
cg17251114		cg08791563
cg14367702		cg06222917
cg08189615		cg04660111
cg00926400		cg14099457
cg01126560		cg21688248
cg24238356		cg26828941
cg22757019		cg26038649
cg26655077		cg06721910
cg26479323		cg21135033
cg09586459		cg02846961
cg23159704		cg21429551
cg27519958
cg12772487
cg04661001
cg26456183
cg03309722
cg08333283
cg27234864
cg00133391
cg10604168
cg16368959
cg22488352
cg04058122
cg01319403
cg01453391
cg12757143
cg14946531
cg05500125
cg19378624
cg24686358
cg19944904
cg19402483
cg24777351
cg09259772
cg02371824
cg13493635
cg06305488
cg13939809
cg15611150
cg19484305
cg09576209
cg14322224
cg02329205
cg00522403
cg08260245
cg26649384
cg13126552
cg15735386
cg01510388
cg06409153
cg11342676
cg14153064
cg04270048
cg13904562
cg25161512
cg20968071
cg27496884
cg23390118
cg05749985
cg11747081
cg03335125
cg08794157
cg20641955
cg02249074
cg20442322
cg02356435
cg03749037
cg10599571
cg02849279
cg00424690
cg02567691
cg16854876
cg03700679
cg16164923
cg07998951
cg13476950
cg03552293
cg07796220
cg27329091
cg15097480
cg02050426
cg09785344
cg14010405
cg07495363
cg08898155
cg03225109
cg03464655
