# Supplementary material for: Episignature analysis of moderate effects and mosaics
Source: Eur J Hum Genet. 2023 Jun 26;31(9):1032–9. doi: 10.1038/s41431-023-01406-9 (PMC10474287; doi:10.1038/s41431-023-01406-9)
Supplement: Supplementary file 4 — Supplementary Table 3 [file 41431_2023_1406_MOESM4_ESM.xlsx]

## Sheet: KMT2B
Gene	Gene transcript number (RefSeq)	cDNA variant	Predicted protein change	Variant class	Number of variant alleles	Suspected mosaicism (1)	Variant inheritance	Variant significance (ACMG) before episignature analysis	In initial SVM training set	Initial SVM score	SVM score after 3rd re-training	Dystonia - age of onset (years)	Dystonia - category	Dystonia - body distribution	Published previously (PubMed IDs)
Variants with SVM score > 0.5 after 3rd re-training
KMT2B	NM_014727.1	c.2428C>T	p.Gln810Ter	LoF	1	no	inherited from symptomatic father	pathogenic	no	0.892027	0.984165	4	complex dystonia	generalized	34590685, 27839873, 33098801
KMT2B	NM_014727.1	c.1633C>T	p.Arg545Ter	LoF	1	no	de novo	pathogenic	yes	0.934642	0.986165	3	complex dystonia	generalized	34590685, 27839873, 33098801
KMT2B	NM_014727.1	c.17_23dup	p.Ser9ArgfsTer109	LoF	1	no	de novo	pathogenic	yes	0.870805	0.950033	5	complex dystonia	generalized	34590685, 33949708
KMT2B	NM_014727.1	c.3043C>T	p.Arg1015Ter	LoF	1	no	de novo	pathogenic	no	0.923237	0.990155	5	complex dystonia	generalized
KMT2B	NM_014727.1	c.3335-9_3363del	p.?	LoF	1	yes (3)	NA	pathogenic	no	0.764455	0.974442	5	complex dystonia	generalized	34590685, 33949708
KMT2B	NM_014727.1	c.424C>T	p.Arg142Ter	LoF	1	no	NA	pathogenic	yes	0.923366	0.982689	2	complex dystonia	generalized	34590685, 33098801
KMT2B	NM_014727.1	c.4549C>T	p.Arg1517Ter	LoF	1	no	de novo	pathogenic	yes	0.916972	0.982272	3	complex dystonia	generalized	34590685, 33098801
KMT2B	NM_014727.1	c.521dupC	p.Thr176AspfsTer8	LoF	1	no	de novo	pathogenic	no	0.715759	0.950355	7	complex dystonia	generalized	34590685, 29913530, 33098801
KMT2B	NM_014727.1	c.6245_6266dup	p.Val2090HisfsTer25	LoF	1	yes (2)	NA	pathogenic	no	0.925883	0.987961	NA	NA	NA
KMT2B	NM_014727.1	c.6406delC	p.Leu2136SerfsTer17	LoF	1	no	de novo	pathogenic	yes	0.884099	0.969354	7	isolated dystonia	generalized	34590685, 27839873, 33098801
KMT2B	NM_014727.1	c.6866delC	p.Pro2289ArgfsTer36	LoF	1	no	NA	pathogenic	yes	0.887643	0.975065	6	isolated dystonia	generalized	34590685, 33098801
KMT2B	NM_014727.1	c.7050-2A>G	p.Phe2321SerfsTer93	LoF	1	no	de novo	pathogenic	yes	0.870779	0.966275	11	complex dystonia	generalized	34590685, 27839873, 33098801
KMT2B	NM_014727.1	CNV_del exons 23_27	CNV_del exons 23_27	LoF (CNV)	1	no	NA	pathogenic	no	0.861205	0.987824	6	complex dystonia	generalized
KMT2B	NM_014727.1	c.3229C>T	p.Arg1077Trp	missense	1	no	inherited from symptomatic father	variant of uncertain significance	no	0.314736	0.90893	8	complex dystonia	generalized
KMT2B	NM_014727.1	c.3229C>T	p.Arg1077Trp	missense	1	no	NA	variant of uncertain significance	no	0.324477	0.916594	no dystonia at age 17	NDD, no dystonia	no dystonia
KMT2B	NM_014727.1	c.3229C>T	p.Arg1077Trp	missense	1	no	inherited from symptomatic father	variant of uncertain significance	no	0.445203	0.929375	no dystonia at age 41	NDD, no dystonia	no dystonia
KMT2B	NM_014727.1	c.3632G>A	p.Gly1211Glu	missense	1	no	de novo	likely pathogenic	no	0.861104	0.986736	13	isolated dystonia	generalized	34590685, 33098801
KMT2B	NM_014727.1	c.3700G>A	p.Glu1234Lys	missense	1	no	de novo	likely pathogenic	no	0.392382	0.909024	17	isolated dystonia	generalized	34590685, 28520167, 33098801
KMT2B	NM_014727.1	c.4847C>T	p.Ala1616Val	missense	1	no	de novo	likely pathogenic	no	0.666124	0.959751	6	complex dystonia	generalized	34590685, 28849312, 33098801
KMT2B	NM_014727.1	c.5003G>C	p.Arg1668Pro	missense	1	no	NA	variant of uncertain significance	no	0.681609	0.944107	15	complex dystonia	generalized
KMT2B	NM_014727.1	c.7693C>G	p.Arg2565Gly	missense	1	no	inherited from asymptomatic father	variant of uncertain significance	no	0.433449	0.909024	6	isolated dystonia	generalized	34590685
KMT2B	NM_014727.1	c.8144A>T	p.Asn2715Ile	missense	1	no	de novo	likely pathogenic	no	0.925721	0.989139	3	complex dystonia	generalized
Variants with SVM score > 95st centile of independent controls after 3rd re-training
KMT2B	NM_014727.1	c.1603C>T	p.Arg535Cys	missense	1	no	de novo	likely pathogenic	no	0.111087	0.20587	no dystonia at age 3	NDD, no dystonia	no dystonia
KMT2B	NM_014727.1	c.4622C>T	p.Ala1541Val	missense	1	no	NA	variant of uncertain significance	no	0.205173	0.308445	43	isolated dystonia	generalized	34590685, 28520167
KMT2B	NM_014727.1	c.5336G>A	p.Arg1779Gln	missense	1	no	NA	variant of uncertain significance	no	0.119567	0.218386	7	isolated dystonia	generalized	34590685, 28520167
KMT2B	NM_014727.1	c.7651T>G	p.Ser2551Ala	missense	1	no	NA	variant of uncertain significance	no	0.0679325	0.205808	29	isolated dystonia	focal
(1) Difference between observed and expected variant read count n/2 being larger than 2 standard deviations of a binomial distribution Bin(n,p) with read depth n and p = 0.5.
(2) The suspicion of mosaicism was unlikely after episignature analysis and DeepVariant analysis.
(3) The suspicion of mosaicism was unlikely after episignature analysis and direct inspection by IGV.
