# Supplementary material for: Episignature analysis of moderate effects and mosaics
Source: Eur J Hum Genet. 2023 Jun 26;31(9):1032–9. doi: 10.1038/s41431-023-01406-9 (PMC10474287; doi:10.1038/s41431-023-01406-9)
Supplement: Supplementary file 5 — Supplementary Table 4 [file 41431_2023_1406_MOESM5_ESM.xlsx]

## Sheet: KMT2D
Gene	Gene transcript number (RefSeq)	cDNA variant	Predicted protein change	Variant class	Number of variant alleles	Suspected mosaicism (1)	Variant inheritance	Variant significance (ACMG) before episignature analysis	In initial SVM training set	Initial SVM score	SVM score after 3rd re-training	Published previously (PubMed IDs)
Variants with SVM score > 0.5 after 3rd re-training
KMT2D	NM_003482.4	c.10807=/C>A/C>T	p.Gln3603=/Lys/Ter	missense/LoF	2	yes	de novo	uncertain significance/pathogenic	no	0.517903	0.94698
KMT2D	NM_003482.3	c.11093dup	p.Phe3699LeufsTer14	LoF	1	no	de novo	likely pathogenic/pathogenic	yes	0.892408	0.983882	30868567, 30107592
KMT2D	NM_003482	c.13320del	p.Ile4440MetfsTer79	LoF	1	no	NA	pathogenic	yes	0.884218	0.985572
KMT2D	NM_003482.3	c.13378_13379insCA	p.His4460ProfsTer60	LoF	1	no	NA	likely pathogenic/pathogenic	yes	0.884027	0.921642
KMT2D	NM_003482.4	c.14000del	p.Asp4667ValfsTer5	LoF	1	no	de novo	pathogenic	yes	0.884062	0.988951
KMT2D	NM_003482.4	c.14189G>A	p.Trp4730Ter	LoF	1	yes	de novo	pathogenic	no	0.41585	0.912825	27302555
KMT2D	NM_003482	c.14710C>T	p.Arg4904Ter	LoF	1	yes	de novo	pathogenic	no	0.633298	0.979113	20711175, 20711175
KMT2D	NM_003482.3	c.15163_15168dup	p.Asp5055_Leu5056dup	inframedup	1	yes (3)	de novo	likely pathogenic/pathogenic	no	0.815377	0.954804	21658225, 23913813
KMT2D	NM_003482.3	c.2091dupC	p.Thr698HisfsTer6	LoF	1	yes (2)	NA	likely pathogenic/pathogenic	no	0.851298	0.986921	30107592
KMT2D	NM_003482.4	c.2877C>G	p.Tyr959Ter	LoF	1	no	NA	pathogenic	yes	0.911333	0.986994
KMT2D	NM_003482.3	c.3292delA	p.Met1098TrpfsTer21	LoF	1	no	de novo	likely pathogenic/pathogenic	yes	0.956789	0.983538
KMT2D	NM_003482.3	c.3754C>T	p.Arg1252Ter	LoF	1	no	de novo	likely pathogenic/pathogenic	yes	0.93695	0.986518	25142838
KMT2D	NM_003482.4	c.4546G>T	p.Glu1516Ter	LoF	1	yes	de novo	pathogenic	no	0.462894	0.912821
KMT2D	NM_003482.3	c.510G>A	p.(?)	LoF	1	yes (4)	inherited from mother	likely pathogenic/pathogenic	no	0.724856	0.957644	23320472
KMT2D	NM_003482.3	c.5627_5630del	p.Asp1876GlyfsTer38	LoF	1	no	NA	likely pathogenic/pathogenic	yes	0.911448	0.932641	22126750, 27302555, 26841933
KMT2D	NM_003482.3	c.8443dup	p.Gln2815ProfsTer30	LoF	1	yes (2)	de novo	likely pathogenic/pathogenic	no	0.716018	0.928494
(1) Difference between observed and expected variant read count n/2 being larger than 2 standard deviations of a binomial distribution Bin(n,p) with read depth n and p = 0.5.
(2) The suspicion of mosaicism was not supported by episignature analysis.
(3) The suspicion of mosaicism was unlikely after episignature analysis and DeepVariant analysis.
(4) The suspicion of mosaicism was unlikely after episignature analysis and pedigree analysis.
